# Supplementary material for: Optimal Fertilizer Application Reduced Nitrogen Leaching and Maintained High Yield in Wheat-Maize Cropping System in North China
Source: Plants (Basel). 2022 Jul 28;11(15):1963. doi: 10.3390/plants11151963 (PMC9370566; doi:10.3390/plants11151963)
Supplement: Supplementary file 1 [file plants-11-01963-s001.zip]

Archive with 1 entries (1 files):
- plants-1812533-supplementary.pdf
